# Supplementary material for: ﻿A new species of Sinopoda from China, with first description of the male of S.wuyiensis Liu, 2021 (Araneae, Sparassidae)
Source: Zookeys. 2022 Aug 9;1116:121–32. doi: 10.3897/zookeys.1116.85303 (PMC9848623; doi:10.3897/zookeys.1116.85303)
Supplement: XML Treatment for Sinopoda [file zookeys.1116.85303-treatment1.xml]

<!DOCTYPE tp:taxon-treatment
  PUBLIC "-//TaxonX//DTD Taxonomic Treatment Publishing DTD v0 20100105//EN" "tax-treatment-NSO.dtd">
<tp:taxon-treatment xmlns:tp="http://www.plazi.org/taxpub"><tp:treatment-meta><kwd-group><label>Taxon classification</label><kwd>
              <named-content content-type="kingdom">Animalia</named-content>
            </kwd><kwd>
              <named-content content-type="order">Araneae</named-content>
            </kwd><kwd>
              <named-content content-type="family">Sparassidae</named-content>
            </kwd></kwd-group><mixed-citation publication-type="journal"><person-group><name><surname>Zhong</surname><given-names>Yang</given-names></name><name><surname>Zeng</surname><given-names>Meng-Yun</given-names></name><name><surname>Gu</surname><given-names>Chao-Lan</given-names></name><name><surname>Yu</surname><given-names>Hui-Liang</given-names></name><name><surname>Yang</surname><given-names>Jing-Yuan</given-names></name></person-group><article-title>﻿A new species of <italic><tp:taxon-name><tp:taxon-name-part taxon-name-part-type="genus" reg="Sinopoda">Sinopoda</tp:taxon-name-part></tp:taxon-name></italic> from China, with first description of the male of <italic><tp:taxon-name><tp:taxon-name-part taxon-name-part-type="genus" reg="Sinopoda">S.</tp:taxon-name-part><tp:taxon-name-part taxon-name-part-type="species" reg="wuyiensis">wuyiensis</tp:taxon-name-part></tp:taxon-name></italic> Liu, 2021 (<tp:taxon-name><tp:taxon-name-part taxon-name-part-type="order">Araneae</tp:taxon-name-part></tp:taxon-name>, <tp:taxon-name><tp:taxon-name-part taxon-name-part-type="family">Sparassidae</tp:taxon-name-part></tp:taxon-name>)</article-title><source>Zookeys</source><day>09</day><month>08</month><year>2022</year><volume>1116</volume><fpage>121</fpage><lpage>132</lpage><pub-id pub-id-type="doi">10.3897/zookeys.1116.85303</pub-id></mixed-citation></tp:treatment-meta><tp:nomenclature><label>﻿Genus</label><tp:taxon-name>
            <object-id xmlns:xlink="http://www.w3.org/1999/xlink" content-type="arpha" xlink:type="simple">E6C13599-7F3B-5283-9924-DFD323FBCC80</object-id>
            <tp:taxon-name-part taxon-name-part-type="genus" reg="Sinopoda">Sinopoda</tp:taxon-name-part>
          </tp:taxon-name><tp:taxon-authority>Jäger, 1999</tp:taxon-authority></tp:nomenclature><tp:treatment-sec sec-type="type species" id="SECID0EHLAC"><title>Type species.</title><p><italic><tp:taxon-name><tp:taxon-name-part taxon-name-part-type="genus" reg="Sarotes">Sarotes</tp:taxon-name-part><tp:taxon-name-part taxon-name-part-type="species" reg="forcipatus">forcipatus</tp:taxon-name-part></tp:taxon-name></italic> Karsch, 1881</p></tp:treatment-sec><tp:treatment-sec sec-type="diagnosis" id="SECID0EYLAC"><title>Diagnosis.</title><p>See Jäger (1999), <xref ref-type="bibr" rid="B5">Liu et al. (2008)</xref>, <xref ref-type="bibr" rid="B7">Zhang et al. (2015)</xref>, and <xref ref-type="bibr" rid="B2">Grall and Jäger (2020)</xref>.</p></tp:treatment-sec><tp:treatment-sec sec-type="Composition" id="SECID0EKMAC"><title>Composition.</title><p>Within the genus <italic><tp:taxon-name><tp:taxon-name-part taxon-name-part-type="genus" reg="Sinopoda">Sinopoda</tp:taxon-name-part></tp:taxon-name></italic>, five groups were established by <xref ref-type="bibr" rid="B4">Jäger and Ono (2000)</xref>, <xref ref-type="bibr" rid="B2">Grall and Jäger (2020)</xref> and <xref ref-type="bibr" rid="B8">Zhang et al. (2021)</xref>: <italic><tp:taxon-name><tp:taxon-name-part taxon-name-part-type="genus" reg="Sinopoda">S.</tp:taxon-name-part><tp:taxon-name-part taxon-name-part-type="species" reg="anguina">anguina</tp:taxon-name-part></tp:taxon-name></italic>-group (<italic><tp:taxon-name><tp:taxon-name-part taxon-name-part-type="genus" reg="Sinopoda">S.</tp:taxon-name-part><tp:taxon-name-part taxon-name-part-type="species" reg="anguina">anguina</tp:taxon-name-part></tp:taxon-name></italic> Liu, Li &amp; Jäger, 2008, <italic><tp:taxon-name><tp:taxon-name-part taxon-name-part-type="genus" reg="Sinopoda">S.</tp:taxon-name-part><tp:taxon-name-part taxon-name-part-type="species" reg="bifurca">bifurca</tp:taxon-name-part></tp:taxon-name></italic> Grall &amp; Jäger, 2020, <italic><tp:taxon-name><tp:taxon-name-part taxon-name-part-type="genus" reg="Sinopoda">S.</tp:taxon-name-part><tp:taxon-name-part taxon-name-part-type="species" reg="bispina">bispina</tp:taxon-name-part></tp:taxon-name></italic> Grall &amp; Jäger, 2020, <italic><tp:taxon-name><tp:taxon-name-part taxon-name-part-type="genus" reg="Sinopoda">S.</tp:taxon-name-part><tp:taxon-name-part taxon-name-part-type="species" reg="fornicata">fornicata</tp:taxon-name-part></tp:taxon-name></italic> Liu, Li &amp; Jäger, 2008, <italic><tp:taxon-name><tp:taxon-name-part taxon-name-part-type="genus" reg="Sinopoda">S.</tp:taxon-name-part><tp:taxon-name-part taxon-name-part-type="species" reg="improcera">improcera</tp:taxon-name-part></tp:taxon-name></italic> Zhong et al., 2019, <italic><tp:taxon-name><tp:taxon-name-part taxon-name-part-type="genus" reg="Sinopoda">S.</tp:taxon-name-part><tp:taxon-name-part taxon-name-part-type="species" reg="lata">lata</tp:taxon-name-part></tp:taxon-name></italic> Zhong et al., 2019, <italic><tp:taxon-name><tp:taxon-name-part taxon-name-part-type="genus" reg="Sinopoda">S.</tp:taxon-name-part><tp:taxon-name-part taxon-name-part-type="species" reg="longicymbialis">longicymbialis</tp:taxon-name-part></tp:taxon-name></italic> Grall &amp; Jäger, 2020, <italic><tp:taxon-name><tp:taxon-name-part taxon-name-part-type="genus" reg="Sinopoda">S.</tp:taxon-name-part><tp:taxon-name-part taxon-name-part-type="species" reg="mamillata">mamillata</tp:taxon-name-part></tp:taxon-name></italic> Zhong, Cao &amp; Liu, 2017, <italic><tp:taxon-name><tp:taxon-name-part taxon-name-part-type="genus" reg="Sinopoda">S.</tp:taxon-name-part><tp:taxon-name-part taxon-name-part-type="species" reg="nanphagu">nanphagu</tp:taxon-name-part></tp:taxon-name></italic> Grall &amp; Jäger, 2020, <italic><tp:taxon-name><tp:taxon-name-part taxon-name-part-type="genus" reg="Sinopoda">S.</tp:taxon-name-part><tp:taxon-name-part taxon-name-part-type="species" reg="phiset">phiset</tp:taxon-name-part></tp:taxon-name></italic> Grall &amp; Jäger, 2020, <italic><tp:taxon-name><tp:taxon-name-part taxon-name-part-type="genus" reg="Sinopoda">S.</tp:taxon-name-part><tp:taxon-name-part taxon-name-part-type="species" reg="rotunda">rotunda</tp:taxon-name-part></tp:taxon-name></italic> Grall &amp; Jäger, 2020 and <italic><tp:taxon-name><tp:taxon-name-part taxon-name-part-type="genus" reg="Sinopoda">S.</tp:taxon-name-part><tp:taxon-name-part taxon-name-part-type="species" reg="tuber">tuber</tp:taxon-name-part></tp:taxon-name></italic> Grall &amp; Jäger, 2020); <italic><tp:taxon-name><tp:taxon-name-part taxon-name-part-type="genus" reg="Sinopoda">S.</tp:taxon-name-part><tp:taxon-name-part taxon-name-part-type="species" reg="chiangmaiensis">chiangmaiensis</tp:taxon-name-part></tp:taxon-name></italic>-group (<italic><tp:taxon-name><tp:taxon-name-part taxon-name-part-type="genus" reg="Sinopoda">S.</tp:taxon-name-part><tp:taxon-name-part taxon-name-part-type="species" reg="chiangmaiensis">chiangmaiensis</tp:taxon-name-part></tp:taxon-name></italic> Grall &amp; Jäger, 2020, <italic><tp:taxon-name><tp:taxon-name-part taxon-name-part-type="genus" reg="Sinopoda">S.</tp:taxon-name-part><tp:taxon-name-part taxon-name-part-type="species" reg="lot">lot</tp:taxon-name-part></tp:taxon-name></italic> Grall &amp; Jäger, 2020 and <italic><tp:taxon-name><tp:taxon-name-part taxon-name-part-type="genus" reg="Sinopoda">S.</tp:taxon-name-part><tp:taxon-name-part taxon-name-part-type="species" reg="phathai">phathai</tp:taxon-name-part></tp:taxon-name></italic> Grall &amp; Jäger, 2020); <italic><tp:taxon-name><tp:taxon-name-part taxon-name-part-type="genus" reg="Sinopoda">S.</tp:taxon-name-part><tp:taxon-name-part taxon-name-part-type="species" reg="globosa">globosa</tp:taxon-name-part></tp:taxon-name></italic>-group (<italic><tp:taxon-name><tp:taxon-name-part taxon-name-part-type="genus" reg="Sinopoda">S.</tp:taxon-name-part><tp:taxon-name-part taxon-name-part-type="species" reg="globosa">globosa</tp:taxon-name-part></tp:taxon-name></italic> Zhang, Zhang &amp; Zhang, 2015, <italic><tp:taxon-name><tp:taxon-name-part taxon-name-part-type="genus" reg="Sinopoda">S.</tp:taxon-name-part><tp:taxon-name-part taxon-name-part-type="species" reg="longiducta">longiducta</tp:taxon-name-part></tp:taxon-name></italic> Zhang, Zhang &amp; Zhang, 2015, <italic><tp:taxon-name><tp:taxon-name-part taxon-name-part-type="genus" reg="Sinopoda">S.</tp:taxon-name-part><tp:taxon-name-part taxon-name-part-type="species" reg="mi">mi</tp:taxon-name-part></tp:taxon-name></italic> Chen &amp; Zhu, 2009, <italic><tp:taxon-name><tp:taxon-name-part taxon-name-part-type="genus" reg="Sinopoda">S.</tp:taxon-name-part><tp:taxon-name-part taxon-name-part-type="species" reg="ovata">ovata</tp:taxon-name-part></tp:taxon-name></italic> Zhong et al., 2019, <italic><tp:taxon-name><tp:taxon-name-part taxon-name-part-type="genus" reg="Sinopoda">S.</tp:taxon-name-part><tp:taxon-name-part taxon-name-part-type="species" reg="triangula">triangula</tp:taxon-name-part></tp:taxon-name></italic> Liu, Li &amp; Jäger, 2008 and <italic><tp:taxon-name><tp:taxon-name-part taxon-name-part-type="genus" reg="Sinopoda">S.</tp:taxon-name-part><tp:taxon-name-part taxon-name-part-type="species" reg="yaanensis">yaanensis</tp:taxon-name-part></tp:taxon-name></italic> Zhong et al., 2019); <italic><tp:taxon-name><tp:taxon-name-part taxon-name-part-type="genus" reg="Sinopoda">S.</tp:taxon-name-part><tp:taxon-name-part taxon-name-part-type="species" reg="tumefacta">tumefacta</tp:taxon-name-part></tp:taxon-name></italic>-group (<italic><tp:taxon-name><tp:taxon-name-part taxon-name-part-type="genus" reg="Sinopoda">S.</tp:taxon-name-part><tp:taxon-name-part taxon-name-part-type="species" reg="crassa">crassa</tp:taxon-name-part></tp:taxon-name></italic> Liu, Li &amp; Jäger, 2008, <italic><tp:taxon-name><tp:taxon-name-part taxon-name-part-type="genus" reg="Sinopoda">S.</tp:taxon-name-part><tp:taxon-name-part taxon-name-part-type="species" reg="dehiscens">dehiscens</tp:taxon-name-part></tp:taxon-name></italic> Zhong et al., 2019, <italic><tp:taxon-name><tp:taxon-name-part taxon-name-part-type="genus" reg="Sinopoda">S.</tp:taxon-name-part><tp:taxon-name-part taxon-name-part-type="species" reg="erromena">erromena</tp:taxon-name-part></tp:taxon-name></italic> Zhong et al., 2019, <italic><tp:taxon-name><tp:taxon-name-part taxon-name-part-type="genus" reg="Sinopoda">S.</tp:taxon-name-part><tp:taxon-name-part taxon-name-part-type="species" reg="tumefacta">tumefacta</tp:taxon-name-part></tp:taxon-name></italic> Zhong et al., 2019, <italic><tp:taxon-name><tp:taxon-name-part taxon-name-part-type="genus" reg="Sinopoda">S.</tp:taxon-name-part><tp:taxon-name-part taxon-name-part-type="species" reg="yanlingensis">yanlingensis</tp:taxon-name-part></tp:taxon-name></italic> Zhong et al., 2019 and <italic><tp:taxon-name><tp:taxon-name-part taxon-name-part-type="genus" reg="Sinopoda">S.</tp:taxon-name-part><tp:taxon-name-part taxon-name-part-type="species" reg="yaojingensis">yaojingensis</tp:taxon-name-part></tp:taxon-name></italic> Liu, Li &amp; Jäger, 2008); <italic><tp:taxon-name><tp:taxon-name-part taxon-name-part-type="genus" reg="Sinopoda">S.</tp:taxon-name-part><tp:taxon-name-part taxon-name-part-type="species" reg="okinawana">okinawana</tp:taxon-name-part></tp:taxon-name></italic>-group [<italic><tp:taxon-name><tp:taxon-name-part taxon-name-part-type="genus" reg="Sinopoda">S.</tp:taxon-name-part><tp:taxon-name-part taxon-name-part-type="species" reg="forcipata">forcipata</tp:taxon-name-part></tp:taxon-name></italic> (Karsch, 1881), <italic><tp:taxon-name><tp:taxon-name-part taxon-name-part-type="genus" reg="Sinopoda">S.</tp:taxon-name-part><tp:taxon-name-part taxon-name-part-type="species" reg="cochlearia">cochlearia</tp:taxon-name-part></tp:taxon-name></italic> Zhang, Zhang &amp; Zhang, 2015, <italic><tp:taxon-name><tp:taxon-name-part taxon-name-part-type="genus" reg="Sinopoda">S.</tp:taxon-name-part><tp:taxon-name-part taxon-name-part-type="species" reg="derivata">derivata</tp:taxon-name-part></tp:taxon-name></italic> Jäger &amp; Ono, 2002, <italic><tp:taxon-name><tp:taxon-name-part taxon-name-part-type="genus" reg="Sinopoda">S.</tp:taxon-name-part><tp:taxon-name-part taxon-name-part-type="species" reg="fasciculata">fasciculata</tp:taxon-name-part></tp:taxon-name></italic> Jäger Gao &amp; Fei, 2002, <italic><tp:taxon-name><tp:taxon-name-part taxon-name-part-type="genus" reg="Sinopoda">S.</tp:taxon-name-part><tp:taxon-name-part taxon-name-part-type="species" reg="guangyuanensis">guangyuanensis</tp:taxon-name-part></tp:taxon-name></italic> Zhong et al., 2018, <italic><tp:taxon-name><tp:taxon-name-part taxon-name-part-type="genus" reg="Sinopoda">S.</tp:taxon-name-part><tp:taxon-name-part taxon-name-part-type="species" reg="hamata">hamata</tp:taxon-name-part></tp:taxon-name></italic> (Fox, 1937), <italic><tp:taxon-name><tp:taxon-name-part taxon-name-part-type="genus" reg="Sinopoda">S.</tp:taxon-name-part><tp:taxon-name-part taxon-name-part-type="species" reg="koreana">koreana</tp:taxon-name-part></tp:taxon-name></italic> (Paik, 1968), <italic><tp:taxon-name><tp:taxon-name-part taxon-name-part-type="genus" reg="Sinopoda">S.</tp:taxon-name-part><tp:taxon-name-part taxon-name-part-type="species" reg="okinawana">okinawana</tp:taxon-name-part></tp:taxon-name></italic> Jäger &amp; Ono, 2000, <italic><tp:taxon-name><tp:taxon-name-part taxon-name-part-type="genus" reg="Sinopoda">S.</tp:taxon-name-part><tp:taxon-name-part taxon-name-part-type="species" reg="tanikawai">tanikawai</tp:taxon-name-part></tp:taxon-name></italic> Jäger &amp; Ono, 2000, <italic><tp:taxon-name><tp:taxon-name-part taxon-name-part-type="genus" reg="Sinopoda">S.</tp:taxon-name-part><tp:taxon-name-part taxon-name-part-type="species" reg="wangi">wangi</tp:taxon-name-part></tp:taxon-name></italic> Song &amp; Zhu, 1999]. Ninety-six other species have not yet been grouped.</p></tp:treatment-sec><ref-list><ref id="B5"><mixed-citation xmlns:xlink="http://www.w3.org/1999/xlink" xlink:type="simple"><person-group><name name-style="western"><surname>Liu</surname><given-names>J</given-names></name><name name-style="western"><surname>Li</surname><given-names>SQ</given-names></name><name name-style="western"><surname>Jäger</surname><given-names>P</given-names></name></person-group> (<year>2008</year>) <article-title>New cave-dwelling huntsman spider species of the genus <italic><tp:taxon-name><tp:taxon-name-part taxon-name-part-type="genus">Sinopoda</tp:taxon-name-part></tp:taxon-name></italic> (<tp:taxon-name><tp:taxon-name-part taxon-name-part-type="order">Araneae</tp:taxon-name-part></tp:taxon-name>: <tp:taxon-name><tp:taxon-name-part taxon-name-part-type="family">Sparassidae</tp:taxon-name-part></tp:taxon-name>) from southern China.</article-title><source>Zootaxa</source><volume>1857</volume>(<issue>1</issue>): <fpage>1</fpage>–<lpage>20</lpage>. <ext-link xlink:href="10.11646/zootaxa.1857.1.1" ext-link-type="doi" xlink:type="simple">https://doi.org/10.11646/zootaxa.1857.1.1</ext-link></mixed-citation></ref><ref id="B7"><mixed-citation xmlns:xlink="http://www.w3.org/1999/xlink" xlink:type="simple"><person-group><name name-style="western"><surname>Zhang</surname><given-names>BS</given-names></name><name name-style="western"><surname>Zhang</surname><given-names>ZS</given-names></name><name name-style="western"><surname>Zhang</surname><given-names>F</given-names></name></person-group> (<year>2015</year>) <article-title>Three new <italic><tp:taxon-name><tp:taxon-name-part taxon-name-part-type="genus">Sinopoda</tp:taxon-name-part></tp:taxon-name></italic> species (<tp:taxon-name><tp:taxon-name-part taxon-name-part-type="order">Araneae</tp:taxon-name-part></tp:taxon-name>: <tp:taxon-name><tp:taxon-name-part taxon-name-part-type="family">Sparassidae</tp:taxon-name-part></tp:taxon-name>) from southern China.</article-title><source>Zootaxa</source><volume>3974</volume>(<issue>1</issue>): <fpage>59</fpage>–<lpage>75</lpage>. <ext-link xlink:href="10.11646/zootaxa.3974.1.4" ext-link-type="doi" xlink:type="simple">https://doi.org/10.11646/zootaxa.3974.1.4</ext-link></mixed-citation></ref><ref id="B2"><mixed-citation xmlns:xlink="http://www.w3.org/1999/xlink" xlink:type="simple"><person-group><name name-style="western"><surname>Grall</surname><given-names>E</given-names></name><name name-style="western"><surname>Jäger</surname><given-names>P</given-names></name></person-group> (<year>2020</year>) <article-title>Forty-seven new species of <italic><tp:taxon-name><tp:taxon-name-part taxon-name-part-type="genus">Sinopoda</tp:taxon-name-part></tp:taxon-name></italic> from Asia with a considerable extension of the distribution range to the south and description of a new species group (<tp:taxon-name><tp:taxon-name-part taxon-name-part-type="family">Sparassidae</tp:taxon-name-part></tp:taxon-name>: <tp:taxon-name><tp:taxon-name-part taxon-name-part-type="subfamily">Heteropodinae</tp:taxon-name-part></tp:taxon-name>).</article-title><source>Zootaxa</source><volume>4797</volume>(<issue>1</issue>): <fpage>1</fpage>–<lpage>101</lpage>. <ext-link xlink:href="10.11646/zootaxa.4797.1.1" ext-link-type="doi" xlink:type="simple">https://doi.org/10.11646/zootaxa.4797.1.1</ext-link></mixed-citation></ref><ref id="B4"><mixed-citation xmlns:xlink="http://www.w3.org/1999/xlink" xlink:type="simple"><person-group><name name-style="western"><surname>Jäger</surname><given-names>P</given-names></name><name name-style="western"><surname>Ono</surname><given-names>H</given-names></name></person-group> (<year>2000</year>) <article-title><tp:taxon-name><tp:taxon-name-part taxon-name-part-type="family">Sparassidae</tp:taxon-name-part></tp:taxon-name> of Japan. I. New species of <italic>olios</italic>, <italic><tp:taxon-name><tp:taxon-name-part taxon-name-part-type="genus">Heteropoda</tp:taxon-name-part></tp:taxon-name></italic>, and <italic><tp:taxon-name><tp:taxon-name-part taxon-name-part-type="genus">Sinopoda</tp:taxon-name-part></tp:taxon-name></italic> with notes on some known species (<tp:taxon-name><tp:taxon-name-part taxon-name-part-type="order">Araneae</tp:taxon-name-part></tp:taxon-name>: <tp:taxon-name><tp:taxon-name-part taxon-name-part-type="family">Sparassidae</tp:taxon-name-part></tp:taxon-name>: <tp:taxon-name><tp:taxon-name-part taxon-name-part-type="subfamily">Sparassinae</tp:taxon-name-part></tp:taxon-name> and <tp:taxon-name><tp:taxon-name-part taxon-name-part-type="subfamily">Heteropodinae</tp:taxon-name-part></tp:taxon-name>).</article-title><source>Acta Arachnologica</source><volume>49</volume>: <fpage>41</fpage>–<lpage>60</lpage>. <ext-link xlink:href="10.2476/asjaa.49.41" ext-link-type="doi" xlink:type="simple">https://doi.org/10.2476/asjaa.49.41</ext-link></mixed-citation></ref><ref id="B8"><mixed-citation xmlns:xlink="http://www.w3.org/1999/xlink" xlink:type="simple"><person-group><name name-style="western"><surname>Zhang</surname><given-names>H</given-names></name><name name-style="western"><surname>Zhong</surname><given-names>Y</given-names></name><name name-style="western"><surname>Zhu</surname><given-names>Y</given-names></name><name name-style="western"><surname>Agnarsson</surname><given-names>I</given-names></name><name name-style="western"><surname>Liu</surname><given-names>J</given-names></name></person-group> (<year>2021</year>) A molecular phylogeny of the Chinese <italic><tp:taxon-name><tp:taxon-name-part taxon-name-part-type="genus">Sinopoda</tp:taxon-name-part></tp:taxon-name></italic> spiders (<tp:taxon-name><tp:taxon-name-part taxon-name-part-type="family">Sparassidae</tp:taxon-name-part></tp:taxon-name>, <tp:taxon-name><tp:taxon-name-part taxon-name-part-type="subfamily">Heteropodinae</tp:taxon-name-part></tp:taxon-name>): implications for taxonomy. PeerJ 9: e11775. [26 pp] <ext-link xlink:href="10.7717/peerj.11775" ext-link-type="doi" xlink:type="simple">https://doi.org/10.7717/peerj.11775</ext-link></mixed-citation></ref></ref-list></tp:taxon-treatment>
