# Supplementary material for: ﻿A new species of Sinopoda from China, with first description of the male of S.wuyiensis Liu, 2021 (Araneae, Sparassidae)
Source: Zookeys. 2022 Aug 9;1116:121–32. doi: 10.3897/zookeys.1116.85303 (PMC9848623; doi:10.3897/zookeys.1116.85303)
Supplement: XML Treatment for Sinopoda muyuensis [file zookeys.1116.85303-treatment2.xml]

<!DOCTYPE tp:taxon-treatment
  PUBLIC "-//TaxonX//DTD Taxonomic Treatment Publishing DTD v0 20100105//EN" "tax-treatment-NSO.dtd">
<tp:taxon-treatment xmlns:tp="http://www.plazi.org/taxpub"><tp:treatment-meta><kwd-group><label>Taxon classification</label><kwd>
              <named-content content-type="kingdom">Animalia</named-content>
            </kwd><kwd>
              <named-content content-type="order">Araneae</named-content>
            </kwd><kwd>
              <named-content content-type="family">Sparassidae</named-content>
            </kwd></kwd-group><mixed-citation publication-type="journal"><person-group><name><surname>Zhong</surname><given-names>Yang</given-names></name><name><surname>Zeng</surname><given-names>Meng-Yun</given-names></name><name><surname>Gu</surname><given-names>Chao-Lan</given-names></name><name><surname>Yu</surname><given-names>Hui-Liang</given-names></name><name><surname>Yang</surname><given-names>Jing-Yuan</given-names></name></person-group><article-title>﻿A new species of <italic><tp:taxon-name><tp:taxon-name-part taxon-name-part-type="genus" reg="Sinopoda">Sinopoda</tp:taxon-name-part></tp:taxon-name></italic> from China, with first description of the male of <italic><tp:taxon-name><tp:taxon-name-part taxon-name-part-type="genus" reg="Sinopoda">S.</tp:taxon-name-part><tp:taxon-name-part taxon-name-part-type="species" reg="wuyiensis">wuyiensis</tp:taxon-name-part></tp:taxon-name></italic> Liu, 2021 (<tp:taxon-name><tp:taxon-name-part taxon-name-part-type="order">Araneae</tp:taxon-name-part></tp:taxon-name>, <tp:taxon-name><tp:taxon-name-part taxon-name-part-type="family">Sparassidae</tp:taxon-name-part></tp:taxon-name>)</article-title><source>Zookeys</source><day>09</day><month>08</month><year>2022</year><volume>1116</volume><fpage>121</fpage><lpage>132</lpage><pub-id pub-id-type="doi">10.3897/zookeys.1116.85303</pub-id></mixed-citation></tp:treatment-meta><tp:nomenclature><label>﻿</label><tp:taxon-name>
            <object-id xmlns:xlink="http://www.w3.org/1999/xlink" content-type="arpha" xlink:type="simple">E2608A91-7CB4-5B24-BD5E-4EEBA1ECD61C</object-id>
            <tp:taxon-name-part taxon-name-part-type="genus" reg="Sinopoda">Sinopoda</tp:taxon-name-part>
            <tp:taxon-name-part taxon-name-part-type="species" reg="muyuensis">muyuensis</tp:taxon-name-part>
            <object-id xmlns:xlink="http://www.w3.org/1999/xlink" content-type="zoobank" xlink:type="simple">https://zoobank.org/4BCEBD12-8C2A-44EA-9180-DDE1FB4ACD39</object-id>
          </tp:taxon-name><tp:taxon-status xmlns:xlink="http://www.w3.org/1999/xlink" xlink:type="simple">sp. nov.</tp:taxon-status><xref ref-type="fig" rid="F1">Figs 1</xref><xref ref-type="fig" rid="F2">, 2</xref><xref ref-type="fig" rid="F4">, 4A, B, E–H</xref><xref ref-type="fig" rid="F5">, 5A, B</xref><xref ref-type="fig" rid="F6">, 6</xref></tp:nomenclature><tp:treatment-sec sec-type="type material" id="SECID0EPNAE"><title>Type material.</title><p><bold><italic>Holotype</italic></bold>: ♂ (<abbrev xmlns:xlink="http://www.w3.org/1999/xlink" content-type="institution" xlink:title="School of Nuclear Technology and Chemistry and Biology, Hubei University of Science and Technology, Xianning, Hubei, China" id="ABBRID0E1NAE" xlink:type="simple">HUST</abbrev> 0003), <bold>China: <italic>Hubei</italic></bold>: Shennongjia Forestry District, Muyu Town, Guanmenshan Scenic Area; <named-content xmlns:xlink="http://www.w3.org/1999/xlink" content-type="dwc:verbatimCoordinates" xlink:type="simple"><named-content content-type="geo-json" specific-use="{&#34;type&#34;:&#34;Point&#34;,&#34;coordinates&#34;:[110.400000,31.450000]}" id="NCID0ELOAE" xlink:type="simple">31.45°N, 110.40°E</named-content></named-content>; alt. 1200 m; 10.XII.2021; Y. Zhong leg. <bold><italic>Paratypes</italic></bold> (<abbrev xmlns:xlink="http://www.w3.org/1999/xlink" content-type="institution" xlink:title="School of Nuclear Technology and Chemistry and Biology, Hubei University of Science and Technology, Xianning, Hubei, China" id="ABBRID0ETOAE" xlink:type="simple">HUST</abbrev>): 2♂, 3♀, same data as holotype.</p></tp:treatment-sec><tp:treatment-sec sec-type="etymology" id="SECID0EYOAE"><title>Etymology.</title><p>‘Muyu’ refers to the type locality of this species, Muyu Town.</p></tp:treatment-sec><tp:treatment-sec sec-type="diagnosis" id="SECID0E4OAE"><title>Diagnosis.</title><p>The male of <italic><tp:taxon-name><tp:taxon-name-part taxon-name-part-type="genus" reg="Sinopoda">Sinopoda</tp:taxon-name-part><tp:taxon-name-part taxon-name-part-type="species" reg="muyuensis">muyuensis</tp:taxon-name-part></tp:taxon-name></italic> sp. nov. resembles <italic><tp:taxon-name><tp:taxon-name-part taxon-name-part-type="genus" reg="Sinopoda">S.</tp:taxon-name-part><tp:taxon-name-part taxon-name-part-type="species" reg="angulata">angulata</tp:taxon-name-part></tp:taxon-name></italic> Jäger, Gao &amp; Fei, 2002 (<xref ref-type="bibr" rid="B9">Zhu et al. 2020</xref>: figs 1A–C, 2A–C) and <italic><tp:taxon-name><tp:taxon-name-part taxon-name-part-type="genus" reg="Sinopoda">S.</tp:taxon-name-part><tp:taxon-name-part taxon-name-part-type="species" reg="yichangensis">yichangensis</tp:taxon-name-part></tp:taxon-name></italic> Zhu, Zhong &amp; Yang, 2020 (<xref ref-type="bibr" rid="B9">Zhu et al. 2020</xref>: figs 4A–C, 5A–C; <xref ref-type="bibr" rid="B1">Gong and Zhong 2021</xref>: figs 2A–C) in having the embolus distally filiform, as long as the embolic apophysis, and <abbrev xmlns:xlink="http://www.w3.org/1999/xlink" xlink:title="retrolateral tibial apophysis" id="ABBRID0EQQAE" xlink:type="simple">RTA</abbrev> arising subdistally from tibia, but the new species can be separated from <italic><tp:taxon-name><tp:taxon-name-part taxon-name-part-type="genus" reg="Sinopoda">S.</tp:taxon-name-part><tp:taxon-name-part taxon-name-part-type="species" reg="angulata">angulata</tp:taxon-name-part></tp:taxon-name></italic> by the posterior margins of the embolic apophysis being distinctly humped (smooth in <italic><tp:taxon-name><tp:taxon-name-part taxon-name-part-type="genus" reg="Sinopoda">S.</tp:taxon-name-part><tp:taxon-name-part taxon-name-part-type="species" reg="angulata">angulata</tp:taxon-name-part></tp:taxon-name></italic>); from <italic><tp:taxon-name><tp:taxon-name-part taxon-name-part-type="genus" reg="Sinopoda">S.</tp:taxon-name-part><tp:taxon-name-part taxon-name-part-type="species" reg="yichangensis">yichangensis</tp:taxon-name-part></tp:taxon-name></italic> by the tip of embolic apophysis with a pointed end (blunt in <italic><tp:taxon-name><tp:taxon-name-part taxon-name-part-type="genus" reg="Sinopoda">S.</tp:taxon-name-part><tp:taxon-name-part taxon-name-part-type="species" reg="yichangensis">yichangensis</tp:taxon-name-part></tp:taxon-name></italic>). Females are similar to those of <italic><tp:taxon-name><tp:taxon-name-part taxon-name-part-type="genus" reg="Sinopoda">S.</tp:taxon-name-part><tp:taxon-name-part taxon-name-part-type="species" reg="angulata">angulata</tp:taxon-name-part></tp:taxon-name></italic> (<xref ref-type="bibr" rid="B9">Zhu et al. 2020</xref>: fig. 2D, E) in having the epigyne with a lobal septum ~ 1/4 of the epigynal width, posterior part of the spermathecae considerably larger than the glandular projection, and the angle of the diverging internal duct system ~ 80°, but distinguished by the vulva with its internal duct system not touching (touching along the median line in <italic><tp:taxon-name><tp:taxon-name-part taxon-name-part-type="genus" reg="Sinopoda">S.</tp:taxon-name-part><tp:taxon-name-part taxon-name-part-type="species" reg="angulata">angulata</tp:taxon-name-part></tp:taxon-name></italic>); glandular appendages extending into the median half of the internal duct system (anterior half in <italic><tp:taxon-name><tp:taxon-name-part taxon-name-part-type="genus" reg="Sinopoda">S.</tp:taxon-name-part><tp:taxon-name-part taxon-name-part-type="species" reg="angulata">angulata</tp:taxon-name-part></tp:taxon-name></italic>); ends of internal duct system nearly straight in dorsal view (bent at 180° in <italic><tp:taxon-name><tp:taxon-name-part taxon-name-part-type="genus" reg="Sinopoda">S.</tp:taxon-name-part><tp:taxon-name-part taxon-name-part-type="species" reg="angulata">angulata</tp:taxon-name-part></tp:taxon-name></italic>) (Figs <xref ref-type="fig" rid="F1">1</xref>, <xref ref-type="fig" rid="F2">2</xref>).</p><fig id="F1" position="float" orientation="portrait"><object-id xmlns:xlink="http://www.w3.org/1999/xlink" content-type="doi" xlink:type="simple">10.3897/zookeys.1116.85303.figure1</object-id><object-id xmlns:xlink="http://www.w3.org/1999/xlink" content-type="arpha" xlink:type="simple">0162E4FB-2670-50AC-ABDF-236D1AFE7553</object-id><label>Figure 1.</label><caption><p><italic><tp:taxon-name><tp:taxon-name-part taxon-name-part-type="genus" reg="Sinopoda">Sinopoda</tp:taxon-name-part><tp:taxon-name-part taxon-name-part-type="species" reg="muyuensis">muyuensis</tp:taxon-name-part></tp:taxon-name></italic> sp. nov., holotype male <bold>A–C</bold> palp, left (<bold>A</bold> prolateral view <bold>B</bold> ventral view <bold>C</bold> retrolateral view). Abbreviations: C – conductor, <abbrev xmlns:xlink="http://www.w3.org/1999/xlink" xlink:title="dorsal branch of RTA" id="ABBRID0ETUAE" xlink:type="simple">dRTA</abbrev> – dorsal branch of <abbrev xmlns:xlink="http://www.w3.org/1999/xlink" xlink:title="retrolateral tibial apophysis" id="ABBRID0EXUAE" xlink:type="simple">RTA</abbrev>, E – embolus, <abbrev xmlns:xlink="http://www.w3.org/1999/xlink" xlink:title="embolic apophysis" id="ABBRID0E2UAE" xlink:type="simple">EA</abbrev> – embolic apophysis, <abbrev xmlns:xlink="http://www.w3.org/1999/xlink" xlink:title="spermophor" id="ABBRID0E6UAE" xlink:type="simple">SP</abbrev> – spermophore, T – tegulum, <abbrev xmlns:xlink="http://www.w3.org/1999/xlink" xlink:title="ventral branch of RTA" id="ABBRID0EDVAE" xlink:type="simple">vRTA</abbrev> – ventral branch of <abbrev xmlns:xlink="http://www.w3.org/1999/xlink" xlink:title="retrolateral tibial apophysis" id="ABBRID0EHVAE" xlink:type="simple">RTA</abbrev>. Red arrow: embolic apophysis projection. Scale bar: 0.5 mm.</p></caption><graphic xmlns:xlink="http://www.w3.org/1999/xlink" xlink:href="zookeys-1116-121_article-85303__-g001.jpg" position="float" orientation="portrait" xlink:type="simple" id="oo_725428.jpg"><uri content-type="original_file" xlink:type="simple">https://binary.pensoft.net/fig/725428</uri></graphic></fig><fig id="F2" position="float" orientation="portrait"><object-id xmlns:xlink="http://www.w3.org/1999/xlink" content-type="doi" xlink:type="simple">10.3897/zookeys.1116.85303.figure2</object-id><object-id xmlns:xlink="http://www.w3.org/1999/xlink" content-type="arpha" xlink:type="simple">048358B4-2092-51C4-A7C3-327060DC5591</object-id><label>Figure 2.</label><caption><p><italic><tp:taxon-name><tp:taxon-name-part taxon-name-part-type="genus" reg="Sinopoda">Sinopoda</tp:taxon-name-part><tp:taxon-name-part taxon-name-part-type="species" reg="muyuensis">muyuensis</tp:taxon-name-part></tp:taxon-name></italic> sp. nov., paratype female <bold>A</bold> epigyne <bold>B</bold> vulva (<bold>A</bold> ventral view <bold>B</bold> dorsal view). Abbreviations: <abbrev xmlns:xlink="http://www.w3.org/1999/xlink" xlink:title="anterior bands" id="ABBRID0ELWAE" xlink:type="simple">AB</abbrev> – anterior bands, <abbrev xmlns:xlink="http://www.w3.org/1999/xlink" xlink:title="fertilization duct" id="ABBRID0EPWAE" xlink:type="simple">FD</abbrev> – fertilisation duct, <abbrev xmlns:xlink="http://www.w3.org/1999/xlink" xlink:title="glandular appendage" id="ABBRID0ETWAE" xlink:type="simple">GA</abbrev> – glandular appendage, <abbrev xmlns:xlink="http://www.w3.org/1999/xlink" xlink:title="lateral lobes" id="ABBRID0EXWAE" xlink:type="simple">LL</abbrev> – lateral lobes, <abbrev xmlns:xlink="http://www.w3.org/1999/xlink" xlink:title="lobal septum" id="ABBRID0E2WAE" xlink:type="simple">LS</abbrev> – lobal septum, <abbrev xmlns:xlink="http://www.w3.org/1999/xlink" xlink:title="membranous sac" id="ABBRID0E6WAE" xlink:type="simple">MS</abbrev> – membranous sac, <abbrev xmlns:xlink="http://www.w3.org/1999/xlink" xlink:title="posterior part of spermathecae" id="ABBRID0EDXAE" xlink:type="simple">PP</abbrev> – posterior part of spermathecae, <abbrev xmlns:xlink="http://www.w3.org/1999/xlink" xlink:title="slit sensillum" id="ABBRID0EHXAE" xlink:type="simple">SS</abbrev> – slit sensillum. Scale bar: 0.5 mm.</p></caption><graphic xmlns:xlink="http://www.w3.org/1999/xlink" xlink:href="zookeys-1116-121_article-85303__-g002.jpg" position="float" orientation="portrait" xlink:type="simple" id="oo_725429.jpg"><uri content-type="original_file" xlink:type="simple">https://binary.pensoft.net/fig/725429</uri></graphic></fig></tp:treatment-sec><tp:treatment-sec sec-type="description" id="SECID0EQXAE"><title>Description.</title><p><bold>Male.</bold><abbrev xmlns:xlink="http://www.w3.org/1999/xlink" xlink:title="carapace length" id="ABBRID0EYXAE" xlink:type="simple">PL</abbrev> 5.3, <abbrev xmlns:xlink="http://www.w3.org/1999/xlink" xlink:title="carapace width" id="ABBRID0E3XAE" xlink:type="simple">PW</abbrev> 4.7, <abbrev xmlns:xlink="http://www.w3.org/1999/xlink" xlink:title="anterior width of carapace" id="ABBRID0EAYAE" xlink:type="simple">AW</abbrev> 2.5, <abbrev xmlns:xlink="http://www.w3.org/1999/xlink" xlink:title="opisthosoma length" id="ABBRID0EEYAE" xlink:type="simple">OL</abbrev> 5.8, <abbrev xmlns:xlink="http://www.w3.org/1999/xlink" xlink:title="opisthosoma width" id="ABBRID0EIYAE" xlink:type="simple">OW</abbrev> 3.9. Eyes: <abbrev xmlns:xlink="http://www.w3.org/1999/xlink" xlink:title="anterior median eye" id="ABBRID0EMYAE" xlink:type="simple">AME</abbrev> 0.19, <abbrev xmlns:xlink="http://www.w3.org/1999/xlink" xlink:title="anterior lateral eye" id="ABBRID0EQYAE" xlink:type="simple">ALE</abbrev> 0.31, <abbrev xmlns:xlink="http://www.w3.org/1999/xlink" xlink:title="posterior median eyes" id="ABBRID0EUYAE" xlink:type="simple">PME</abbrev> 0.22, <abbrev xmlns:xlink="http://www.w3.org/1999/xlink" xlink:title="posterior lateral eyes" id="ABBRID0EYYAE" xlink:type="simple">PLE</abbrev> 0.32, <abbrev xmlns:xlink="http://www.w3.org/1999/xlink" xlink:title="anterior median eye" id="ABBRID0E3YAE" xlink:type="simple">AME</abbrev>–<abbrev xmlns:xlink="http://www.w3.org/1999/xlink" xlink:title="anterior median eye" id="ABBRID0EAZAE" xlink:type="simple">AME</abbrev> 0.20, <abbrev xmlns:xlink="http://www.w3.org/1999/xlink" xlink:title="anterior median eye" id="ABBRID0EEZAE" xlink:type="simple">AME</abbrev>–<abbrev xmlns:xlink="http://www.w3.org/1999/xlink" xlink:title="anterior lateral eye" id="ABBRID0EIZAE" xlink:type="simple">ALE</abbrev> 0.16, <abbrev xmlns:xlink="http://www.w3.org/1999/xlink" xlink:title="posterior median eyes" id="ABBRID0EMZAE" xlink:type="simple">PME</abbrev>–<abbrev xmlns:xlink="http://www.w3.org/1999/xlink" xlink:title="posterior median eyes" id="ABBRID0EQZAE" xlink:type="simple">PME</abbrev> 0.28, <abbrev xmlns:xlink="http://www.w3.org/1999/xlink" xlink:title="posterior median eyes" id="ABBRID0EUZAE" xlink:type="simple">PME</abbrev>–<abbrev xmlns:xlink="http://www.w3.org/1999/xlink" xlink:title="posterior lateral eyes" id="ABBRID0EYZAE" xlink:type="simple">PLE</abbrev> 0.36, <abbrev xmlns:xlink="http://www.w3.org/1999/xlink" xlink:title="anterior median eye" id="ABBRID0E3ZAE" xlink:type="simple">AME</abbrev>–<abbrev xmlns:xlink="http://www.w3.org/1999/xlink" xlink:title="posterior median eyes" id="ABBRID0EA1AE" xlink:type="simple">PME</abbrev> 0.38, <abbrev xmlns:xlink="http://www.w3.org/1999/xlink" xlink:title="anterior lateral eye" id="ABBRID0EE1AE" xlink:type="simple">ALE</abbrev>–<abbrev xmlns:xlink="http://www.w3.org/1999/xlink" xlink:title="posterior lateral eyes" id="ABBRID0EI1AE" xlink:type="simple">PLE</abbrev> 0.25, <abbrev xmlns:xlink="http://www.w3.org/1999/xlink" xlink:title="clypeus height" id="ABBRID0EM1AE" xlink:type="simple">CH</abbrev><abbrev xmlns:xlink="http://www.w3.org/1999/xlink" xlink:title="anterior median eye" id="ABBRID0EQ1AE" xlink:type="simple">AME</abbrev> 0.19, <abbrev xmlns:xlink="http://www.w3.org/1999/xlink" xlink:title="clypeus height" id="ABBRID0EU1AE" xlink:type="simple">CH</abbrev><abbrev xmlns:xlink="http://www.w3.org/1999/xlink" xlink:title="anterior lateral eye" id="ABBRID0EY1AE" xlink:type="simple">ALE</abbrev> 0.26. Setation: Palp: 131, 101, 1100; Fe: I–III 323, IV 321; <abbrev xmlns:xlink="http://www.w3.org/1999/xlink" xlink:title="patella" id="ABBRID0E31AE" xlink:type="simple">Pa</abbrev>: I–IV 101; <abbrev xmlns:xlink="http://www.w3.org/1999/xlink" xlink:title="tibia" id="ABBRID0EA2AE" xlink:type="simple">Ti</abbrev>: I–IV 2326; <abbrev xmlns:xlink="http://www.w3.org/1999/xlink" xlink:title="metatarsus" id="ABBRID0EE2AE" xlink:type="simple">Mt</abbrev>: I–II 1014, III 2026, IV 3036. Measurements of palp and legs: Palp 6.8 (2.4, 1.3, 1.3, –, 1.8), I 17.6 (4.4, 1.4, 5.5, 4.9, 1.4), II 19.1 (5.6, 1.7, 6.5, 3.9, 1.4), III 15.7 (4.9, 1.5, 4.8, 3.3, 1.2), IV 15.9 (5.3, 1.5, 4.8, 3.3, 1.0). Leg formula: II-I-IV-III. Cheliceral furrow with three anterior and four posterior teeth, and with ~ 36 denticles (Fig. <xref ref-type="fig" rid="F4">4A</xref>). Carapace yellowish brown dorsally, with yellow transversal stripe posteriorly, with shallow fovea and radial furrows. Chelicerae deep reddish brown. Sternum yellow with brown margin. Endites and labium deep yellowish brown, with margin deep brown. Legs yellowish brown, covered by short spines. Opisthosoma yellowish brown dorsally, with three pairs of dark patches laterally. Opisthosoma uniformly yellowish brown with some brown patches ventrally (Fig. <xref ref-type="fig" rid="F4">4E, F</xref>).</p><p>Palp as in Fig. <xref ref-type="fig" rid="F1">1</xref>. Cymbium distinctly longer than tibia. Embolus S-shaped, arising from tegulum at nearly the 6-o’ clock-position in ventral view. Conductor arising at 12- to 1-o’ clock-position from tegulum. <abbrev xmlns:xlink="http://www.w3.org/1999/xlink" xlink:title="retrolateral tibial apophysis" id="ABBRID0EW2AE" xlink:type="simple">RTA</abbrev> arising mesially to distally from tibia, with distinct brush of stiff setae. <abbrev xmlns:xlink="http://www.w3.org/1999/xlink" xlink:title="dorsal branch of RTA" id="ABBRID0E12AE" xlink:type="simple">dRTA</abbrev> slender, finger-shaped, <abbrev xmlns:xlink="http://www.w3.org/1999/xlink" xlink:title="ventral branch of RTA" id="ABBRID0E52AE" xlink:type="simple">vRTA</abbrev> roughly rectangular in retrolateral view.</p><p><bold>Female.</bold><abbrev xmlns:xlink="http://www.w3.org/1999/xlink" xlink:title="carapace length" id="ABBRID0EG3AE" xlink:type="simple">PL</abbrev> 5.7, <abbrev xmlns:xlink="http://www.w3.org/1999/xlink" xlink:title="carapace width" id="ABBRID0EK3AE" xlink:type="simple">PW</abbrev> 4.8, <abbrev xmlns:xlink="http://www.w3.org/1999/xlink" xlink:title="anterior width of carapace" id="ABBRID0EO3AE" xlink:type="simple">AW</abbrev> 3.1, <abbrev xmlns:xlink="http://www.w3.org/1999/xlink" xlink:title="opisthosoma length" id="ABBRID0ES3AE" xlink:type="simple">OL</abbrev> 5.9, <abbrev xmlns:xlink="http://www.w3.org/1999/xlink" xlink:title="opisthosoma width" id="ABBRID0EW3AE" xlink:type="simple">OW</abbrev> 3.9. Eyes: <abbrev xmlns:xlink="http://www.w3.org/1999/xlink" xlink:title="anterior median eye" id="ABBRID0E13AE" xlink:type="simple">AME</abbrev> 0.16, <abbrev xmlns:xlink="http://www.w3.org/1999/xlink" xlink:title="anterior lateral eye" id="ABBRID0E53AE" xlink:type="simple">ALE</abbrev> 0.25, <abbrev xmlns:xlink="http://www.w3.org/1999/xlink" xlink:title="posterior median eyes" id="ABBRID0EC4AE" xlink:type="simple">PME</abbrev> 0.18, <abbrev xmlns:xlink="http://www.w3.org/1999/xlink" xlink:title="posterior lateral eyes" id="ABBRID0EG4AE" xlink:type="simple">PLE</abbrev> 0.25, <abbrev xmlns:xlink="http://www.w3.org/1999/xlink" xlink:title="anterior median eye" id="ABBRID0EK4AE" xlink:type="simple">AME</abbrev>–<abbrev xmlns:xlink="http://www.w3.org/1999/xlink" xlink:title="anterior median eye" id="ABBRID0EO4AE" xlink:type="simple">AME</abbrev> 0.27, <abbrev xmlns:xlink="http://www.w3.org/1999/xlink" xlink:title="anterior median eye" id="ABBRID0ES4AE" xlink:type="simple">AME</abbrev>–<abbrev xmlns:xlink="http://www.w3.org/1999/xlink" xlink:title="anterior lateral eye" id="ABBRID0EW4AE" xlink:type="simple">ALE</abbrev> 0.09, <abbrev xmlns:xlink="http://www.w3.org/1999/xlink" xlink:title="posterior median eyes" id="ABBRID0E14AE" xlink:type="simple">PME</abbrev>–<abbrev xmlns:xlink="http://www.w3.org/1999/xlink" xlink:title="posterior median eyes" id="ABBRID0E54AE" xlink:type="simple">PME</abbrev> 0.33, <abbrev xmlns:xlink="http://www.w3.org/1999/xlink" xlink:title="posterior median eyes" id="ABBRID0EC5AE" xlink:type="simple">PME</abbrev>–<abbrev xmlns:xlink="http://www.w3.org/1999/xlink" xlink:title="posterior lateral eyes" id="ABBRID0EG5AE" xlink:type="simple">PLE</abbrev> 0.35, <abbrev xmlns:xlink="http://www.w3.org/1999/xlink" xlink:title="anterior median eye" id="ABBRID0EK5AE" xlink:type="simple">AME</abbrev>–<abbrev xmlns:xlink="http://www.w3.org/1999/xlink" xlink:title="posterior median eyes" id="ABBRID0EO5AE" xlink:type="simple">PME</abbrev> 0.32, <abbrev xmlns:xlink="http://www.w3.org/1999/xlink" xlink:title="anterior lateral eye" id="ABBRID0ES5AE" xlink:type="simple">ALE</abbrev>–<abbrev xmlns:xlink="http://www.w3.org/1999/xlink" xlink:title="posterior lateral eyes" id="ABBRID0EW5AE" xlink:type="simple">PLE</abbrev> 0.28, <abbrev xmlns:xlink="http://www.w3.org/1999/xlink" xlink:title="clypeus height" id="ABBRID0E15AE" xlink:type="simple">CH</abbrev><abbrev xmlns:xlink="http://www.w3.org/1999/xlink" xlink:title="anterior median eye" id="ABBRID0E55AE" xlink:type="simple">AME</abbrev> 0.20, <abbrev xmlns:xlink="http://www.w3.org/1999/xlink" xlink:title="clypeus height" id="ABBRID0EC6AE" xlink:type="simple">CH</abbrev><abbrev xmlns:xlink="http://www.w3.org/1999/xlink" xlink:title="anterior lateral eye" id="ABBRID0EG6AE" xlink:type="simple">ALE</abbrev> 0.25. Setation: Palp: 131, 101, 2026, 1014; Fe: I–III 323, IV 321; <abbrev xmlns:xlink="http://www.w3.org/1999/xlink" xlink:title="patella" id="ABBRID0EK6AE" xlink:type="simple">Pa</abbrev>: I–IV 000; <abbrev xmlns:xlink="http://www.w3.org/1999/xlink" xlink:title="tibia" id="ABBRID0EO6AE" xlink:type="simple">Ti</abbrev>: I–III 2026, IV 2024; <abbrev xmlns:xlink="http://www.w3.org/1999/xlink" xlink:title="metatarsus" id="ABBRID0ES6AE" xlink:type="simple">Mt</abbrev>: I–II 1014, III 2026, IV 3036. Measurements of palp and legs: Palp 5.8 (1.9, 0.8, 1.3, –, 1.8), I 14.6 (4.5, 2.4, 4.1, 2.3, 1.3), II 16.9 (5.2, 2.4, 4.1, 3.8, 1.4), III 13.2 (4.4, 2.0, 3.0, 2.6, 1.2), IV 14.2 (4.7, 1.8, 3.4, 3.0, 1.3). Leg formula: II-I-IV-III. Cheliceral furrow with three anterior and four posterior teeth, and with ~ 45 denticles (Fig. <xref ref-type="fig" rid="F4">4B</xref>).</p><p>Copulatory organ as in Fig. <xref ref-type="fig" rid="F2">2</xref>. Epigynal field wider than long, with short anterior bands and one slit sensillum on each side close to the epigynal field. Lateral lobes fused, with some fusion bubbles along median line. Fertilisation ducts arising posterolaterally. Membranous sac between fertilisation ducts almost rectangular.</p><p>Colouration in ethanol as in males, but generally slightly darker, Opisthosoma brown dorsally (Fig. <xref ref-type="fig" rid="F4">4G, H</xref>).</p></tp:treatment-sec><tp:treatment-sec sec-type="distribution" id="SECID0EHAAG"><title>Distribution.</title><p>Known only from the type locality (Fig. <xref ref-type="fig" rid="F6">6</xref>).</p></tp:treatment-sec><tp:treatment-sec><!--Section generated to contain objects referenced in tp:taxon-treatment.--><fig id="F4" position="float" orientation="portrait"><object-id xmlns:xlink="http://www.w3.org/1999/xlink" content-type="doi" xlink:type="simple">10.3897/zookeys.1116.85303.figure4</object-id><object-id xmlns:xlink="http://www.w3.org/1999/xlink" content-type="arpha" xlink:type="simple">A7440283-C3EF-59F1-BC40-233092557226</object-id><label>Figure 4.</label><caption><p><bold>A, B</bold> cheliceral dentition of <italic><tp:taxon-name><tp:taxon-name-part taxon-name-part-type="genus" reg="Sinopoda">Sinopoda</tp:taxon-name-part><tp:taxon-name-part taxon-name-part-type="species" reg="muyuensis">muyuensis</tp:taxon-name-part></tp:taxon-name></italic> sp. nov. <bold>C, D</bold> cheliceral dentition of <italic><tp:taxon-name><tp:taxon-name-part taxon-name-part-type="genus" reg="Sinopoda">Sinopoda</tp:taxon-name-part><tp:taxon-name-part taxon-name-part-type="species" reg="wuyiensis">wuyiensis</tp:taxon-name-part></tp:taxon-name></italic> Liu, 2021 <bold>E–H</bold> habitus of <italic><tp:taxon-name><tp:taxon-name-part taxon-name-part-type="genus" reg="Sinopoda">Sinopoda</tp:taxon-name-part><tp:taxon-name-part taxon-name-part-type="species" reg="muyuensis">muyuensis</tp:taxon-name-part></tp:taxon-name></italic> sp. nov. <bold>I–L</bold> habitus of <italic><tp:taxon-name><tp:taxon-name-part taxon-name-part-type="genus" reg="Sinopoda">Sinopoda</tp:taxon-name-part><tp:taxon-name-part taxon-name-part-type="species" reg="wuyiensis">wuyiensis</tp:taxon-name-part></tp:taxon-name></italic> Liu, 2021 (<bold>A, C, F, J</bold> male, ventral view <bold>E, I</bold> male, dorsal view <bold>B, D, H, L</bold> female, ventral view <bold>G, K</bold> female, dorsal view). Scale bars: 0.5 mm (<bold>A–D</bold>); 5 mm (<bold>E–L</bold>).</p></caption><graphic xmlns:xlink="http://www.w3.org/1999/xlink" xlink:href="zookeys-1116-121_article-85303__-g004.jpg" position="float" orientation="portrait" xlink:type="simple" id="oo_725431.jpg"><uri content-type="original_file" xlink:type="simple">https://binary.pensoft.net/fig/725431</uri></graphic></fig><fig id="F5" position="float" orientation="portrait"><object-id xmlns:xlink="http://www.w3.org/1999/xlink" content-type="doi" xlink:type="simple">10.3897/zookeys.1116.85303.figure5</object-id><object-id xmlns:xlink="http://www.w3.org/1999/xlink" content-type="arpha" xlink:type="simple">B55E8A43-E163-5795-9403-2DB28423F615</object-id><label>Figure 5.</label><caption><p><bold>A, B</bold> Photograph of living <italic><tp:taxon-name><tp:taxon-name-part taxon-name-part-type="genus" reg="Sinopoda">Sinopoda</tp:taxon-name-part><tp:taxon-name-part taxon-name-part-type="species" reg="muyuensis">muyuensis</tp:taxon-name-part></tp:taxon-name></italic> sp. nov. <bold>C</bold> photograph of living <italic><tp:taxon-name><tp:taxon-name-part taxon-name-part-type="genus" reg="Sinopoda">Sinopoda</tp:taxon-name-part><tp:taxon-name-part taxon-name-part-type="species" reg="wuyiensis">wuyiensis</tp:taxon-name-part></tp:taxon-name></italic> Liu, 2021 <bold>A</bold> male <bold>B, C</bold> female.</p></caption><graphic xmlns:xlink="http://www.w3.org/1999/xlink" xlink:href="zookeys-1116-121_article-85303__-g005.jpg" position="float" orientation="portrait" xlink:type="simple" id="oo_725432.jpg"><uri content-type="original_file" xlink:type="simple">https://binary.pensoft.net/fig/725432</uri></graphic></fig><fig id="F6" position="float" orientation="portrait"><object-id xmlns:xlink="http://www.w3.org/1999/xlink" content-type="doi" xlink:type="simple">10.3897/zookeys.1116.85303.figure6</object-id><object-id xmlns:xlink="http://www.w3.org/1999/xlink" content-type="arpha" xlink:type="simple">59BE7DDF-05A3-5C8F-B646-DAF664C3ED3D</object-id><label>Figure 6.</label><caption><p>Distribution records of <italic><tp:taxon-name><tp:taxon-name-part taxon-name-part-type="genus" reg="Sinopoda">Sinopoda</tp:taxon-name-part></tp:taxon-name></italic> species in China <bold>1</bold><italic><tp:taxon-name><tp:taxon-name-part taxon-name-part-type="genus" reg="Sinopoda">Sinopoda</tp:taxon-name-part><tp:taxon-name-part taxon-name-part-type="species" reg="muyuensis">muyuensis</tp:taxon-name-part></tp:taxon-name></italic> sp. nov. <bold>2</bold><italic><tp:taxon-name><tp:taxon-name-part taxon-name-part-type="genus" reg="Sinopoda">Sinopoda</tp:taxon-name-part><tp:taxon-name-part taxon-name-part-type="species" reg="wuyiensis">wuyiensis</tp:taxon-name-part></tp:taxon-name></italic> Liu, 2021.</p></caption><graphic xmlns:xlink="http://www.w3.org/1999/xlink" xlink:href="zookeys-1116-121_article-85303__-g006.jpg" position="float" orientation="portrait" xlink:type="simple" id="oo_725433.jpg"><uri content-type="original_file" xlink:type="simple">https://binary.pensoft.net/fig/725433</uri></graphic></fig></tp:treatment-sec><ref-list><ref id="B9"><mixed-citation xmlns:xlink="http://www.w3.org/1999/xlink" xlink:type="simple"><person-group><name name-style="western"><surname>Zhu</surname><given-names>Y</given-names></name><name name-style="western"><surname>Zhong</surname><given-names>Y</given-names></name><name name-style="western"><surname>Yang</surname><given-names>TB</given-names></name></person-group> (<year>2020</year>) One new species of the genus <italic><tp:taxon-name><tp:taxon-name-part taxon-name-part-type="genus">Sinopoda</tp:taxon-name-part></tp:taxon-name></italic> from Hubei Province, with description of the male of <italic><tp:taxon-name><tp:taxon-name-part taxon-name-part-type="genus">Sinopoda</tp:taxon-name-part><tp:taxon-name-part taxon-name-part-type="species">angulata</tp:taxon-name-part></tp:taxon-name></italic> (<tp:taxon-name><tp:taxon-name-part taxon-name-part-type="order">Araneae</tp:taxon-name-part></tp:taxon-name>, <tp:taxon-name><tp:taxon-name-part taxon-name-part-type="family">Sparassidae</tp:taxon-name-part></tp:taxon-name>). Biodiversity Data Journal 8: e55377. <ext-link xlink:href="10.3897/BDJ.8.e55377" ext-link-type="doi" xlink:type="simple">https://doi.org/10.3897/BDJ.8.e55377</ext-link></mixed-citation></ref><ref id="B1"><mixed-citation xmlns:xlink="http://www.w3.org/1999/xlink" xlink:type="simple"><person-group><name name-style="western"><surname>Gong</surname><given-names>LJ</given-names></name><name name-style="western"><surname>Zhong</surname><given-names>Y</given-names></name></person-group> (<year>2021</year>) <article-title>First description of the female of <italic><tp:taxon-name><tp:taxon-name-part taxon-name-part-type="genus">Sinopoda</tp:taxon-name-part><tp:taxon-name-part taxon-name-part-type="species">yichangensis</tp:taxon-name-part></tp:taxon-name></italic> Zhu, Zhong &amp; Yang, 2020 (<tp:taxon-name><tp:taxon-name-part taxon-name-part-type="order">Araneae</tp:taxon-name-part></tp:taxon-name>, <tp:taxon-name><tp:taxon-name-part taxon-name-part-type="family">Sparassidae</tp:taxon-name-part></tp:taxon-name>).</article-title><source>ZooKeys</source><volume>1067</volume>: <fpage>93</fpage>–<lpage>100</lpage>. <ext-link xlink:href="10.3897/zookeys.1067.72419" ext-link-type="doi" xlink:type="simple">https://doi.org/10.3897/zookeys.1067.72419</ext-link></mixed-citation></ref></ref-list></tp:taxon-treatment>
